# Supplementary material for: Transfer-Printed Cuprous Iodide (CuI) Hole Transporting Layer for Low Temperature Processed Perovskite Solar Cells
Source: Nanomaterials (Basel). 2022 Apr 26;12(9):1467. doi: 10.3390/nano12091467 (PMC9101613; doi:10.3390/nano12091467)
Supplement: Supplementary file 1 [file nanomaterials-12-01467-s001.zip]

Archive with 1 entries (1 files):
- nanomaterials-1693315-supplementary.pdf
